# Supplementary material for: Cochlear Implantation Outcomes in Patients With OTOF Mutations
Source: Front Neurosci. 2020 May 21;14:447. doi: 10.3389/fnins.2020.00447 (PMC7253664; doi:10.3389/fnins.2020.00447)
Supplement: Supplementary file 1 [file Table_1.xlsx]

## Sheet: Genotype
Supplemental Table 1. OTOF genotype of the cochlear implant recipients
First Author	Year	Nation	Genotype	ID in study
Rodriguez-Ballesteros	2003	Spanish	[p.Gln829*]/[p.Gln829*]	E043-3
Rodriguez-Ballesteros	2003	Spanish	[p.Gln829*]/[p.Gln829*]	E143-3
Rodriguez-Ballesteros	2003	Spanish	[p.Gln829*]/[p.Gln829*]	E193-4
Rodriguez-Ballesteros	2003	Spanish	[p.Gln829*]/[p.Gln829*]	E257-3
Rodriguez-Ballesteros	2003	Spanish	[p.Gln829*]/[p.Gln829*]	E268-1
Rodriguez-Ballesteros	2003	Spanish	[p.Gln829*]/[p.Gln829*]	E296-1
Rodriguez-Ballesteros	2003	Spanish	not given	not given
Rodriguez-Ballesteros	2003	Spanish	not given	not given
Rodriguez-Ballesteros	2003	Spanish	not given	not given
Rodriguez-Ballesteros	2003	Spanish	[p.Gln829*]/[p.Gln829*]	S406-6
Loundon	2005	French	[c.IVS44+1 G>A]/[p.Gln829*]	the only case
Rouillon	2006	French	[p.Arg1520Gln]/[p.Gln829*]	Child 1
Rouillon	2006	French	[c.IVS44+1 G>A]/[p.Gln829*]	Child 2
Chiu	2010	Chinese	[p.Glu1700Gln]/[p.Glu1700Gln]	23-II-1
Chiu	2010	Chinese	[p.Glu1700Gln]/[p.Glu1700Gln]	4-II-1
Chiu	2010	Chinese	[p.Glu1700Gln]/[p.Glu1700Gln]	4-II-2
Zadro	2010	Italian	[p.Cys722*]/Large deletion	Case 1
Zadro	2010	Italian	[p.Phe1795Cys]/[p.Phe1795Cys]	Case 3
Zadro	2010	Italian	[c.IVS9-2 T>A]/[c.IVS9-2 T>A]	Case 4
Wu	2011	Chinese	[p.Glu1700Gln]/[p.Glu1700Gln]	the only case
Runge	2013	Caucasian-American	[c.IVS28+1 G>T]/[c.IVS28+1 G>T]	AN1
Runge	2013	Caucasian-American	[c.IVS28+1 G>T]/[c.IVS28+1 G>T]	AN2
Zhang	2013	Chinese	[p.Arg1583His]/[p.Gln1883*]	II-2
Santarelli	2015	Italian	[p.Val537*]/[p.Arg656Glyfs*10]	#2
Santarelli	2015	Italian	[p.Glu747*]/[p.Glu747*]	#3
Santarelli	2015	Italian	[p.Pro534Glnfs*4]/[p.Tyr913Alafs*90]	#4
Santarelli	2015	Italian	[p.Tyr913Alafs*90]/[p.Ala964Glu]	#5
Santarelli	2015	Italian	[p.Tyr913Alafs*90]/[p.Ala964Glu]	#6
Santarelli	2015	Italian	[p.Tyr913Alafs*90]/[p.Ala964Glu]	#7
Miyagawa	2016	Japanese	not given	the only case
Zhang	2016	Chinese	[p.Leu795Serfs*5]/[p.Gly541Ser]	the only case
Park	2017	Korean	[p.Arg1939Glu]/[p.Arg1939Glu]	SNUBH10-23
Park	2017	Korean	[p.Arg1939Glu]/Large deletion	SNUBH22-51
Park	2017	Korean	[p.Tyr374*]/[p.Arg1045Glyfs*28]	SNUBH4-12
Park	2017	Korean	[p.Arg1939Glu]/[p.Arg1939Glu]	SNUH132-273
Park	2017	Korean	[p.Glu856Lys]/[p.Arg1939Glu]	SNUH81-185
Chen	2018	Chinese	[p.Arg568Trp]/[p.Glu1700Gln]	the only case
Hosoya	2018	Japanese	not given	#1
Hosoya	2018	Japanese	not given	#2
Hosoya	2018	Japanese	not given	#3
Hosoya	2018	Japanese	not given	#4
Kim	2018	Korean	[p.Gly1845Glu]/[p.Leu1011Pro]	AJ2-3
Kim	2018	Korean	[p.Arg1939Glu]/[p.Arg1939Glu]	SB10-23
Kim	2018	Korean	[p.Arg1939Glu]/[p.Arg1939Glu]	SB132-273
Kim	2018	Korean	[p.Tyr1064*]/[p.Tyr1064*]	SB195-443
Kim	2018	Korean	[p.Arg1939Glu]/[p.Arg1856Trp]	SB204-398
Kim	2018	Korean	[p.Arg1939Glu]/deletion	SB22-51
Kim	2018	Korean	[p.Glu841Lys]/[p.Leu1011Pro]	SB239-463
Kim	2018	Korean	[p.Arg1939Glu]/[p.Glu841Lys]	SB239-464
Kim	2018	Korean	[p.Arg1939Glu]/[p.Arg1856Trp]	SH234-547
Kim	2018	Korean	[p.Arg1939Glu]/[p.Glu841Lys]	SH81-185
Wu	2018	Chinese	[p.Glu841Lys]/[p.Glu1700Gln]	DE3152
Wu	2018	Chinese	[p.Glu841Lys]/[p.Glu1700Gln]	DE3247
Wu	2018	Chinese	[c.IVS39-1 G>A]/[p.Glu1700Gln]	DE3249
Wu	2018	Chinese	[p.Glu1700Gln]/[p.Glu1700Gln]	DE3745
Wu	2018	Chinese	[p.Glu1700Gln]/[p.Glu1700Gln]	DE4496
Wu	2018	Chinese	[p.Arg1344*]/[p.Glu1700Gln]	DE4618
Wu	2018	Chinese	[p.Glu841Lys]/[p.Glu1700Gln]	DE4733
Wu	2018	Chinese	[p.Glu1700Gln]/[p.Arg1735Trp]	DE4886
Wu	2018	Chinese	[p.Arg500*]/[p.Glu1700Gln]	DE4943
Wu	2018	Chinese	[p.Asp1235fs]/[p.Glu1700Gln]	DE5486
